# Supplementary material for: Simple changes of individual studies can improve the reproducibility of the biomedical scientific process as a whole
Source: PLoS One. 2018 Sep 12;13(9):e0202762. doi: 10.1371/journal.pone.0202762 (PMC6135363; doi:10.1371/journal.pone.0202762)
Supplement: S1 File — (R) [file pone.0202762.s004.R]

# nF 	number of factors considered for a research problem
# nCF 	number of (unknown) causal factors
# nt	number of research teams
# np number hypotheses tested in parallel 
# p	conditional pre-study probability (of F_i )
# Ppub 	probability to publish negative results
# u 	bias
# alpha	significance level
# beta	false negative rate (1-β = power)
# delta	standardized effect size 
# omega[i]	objective pre-study probability

############## Expected number of studies for any number of  true hypothesis (no parallel testing)
EKncf<-function(BETA,alpha,nF,p,Ppub,nt,u=0,nCF=1,rev=F,aver=F,perm=F){
  if(nCF>1&nF>1)
    omega<-OmegaEnd(p=p,nF=nF,nCF=nCF)
  if(nCF==1|nF==1){
    omega<-Omega(p=p,nF=nF,rev=rev,aver=aver,perm=perm)
    omega<-t(as.matrix(omega))
  }
  if(nF<nCF) ek<-0 else 
    ek<-sapply(nCF:nF,function(x){omega[nCF,x]*(nCF*ne1(BETA=BETA,Ppub=Ppub,nt=nt,u=u)+(x-nCF)*nf1(alpha=alpha,Ppub=Ppub,nt=nt,u=u)+
                                                  (nF-x)*(1-g1(BETA=BETA,Ppub=Ppub,u=u,nt)^nCF)*nf1(alpha=alpha,Ppub=Ppub,nt=nt,u=u))})
  
  ek<-sum(ek)
  if(nCF>1){
    for(j in 0:(nCF-1)){
      ek<-ek+Pnj(j,nCF=nCF,p=p,nF=nF)*((nF-j)*nf1(alpha=alpha,Ppub=Ppub,nt=nt,u=u)+
                                         j*ne1(BETA=BETA,Ppub=Ppub,nt=nt,u=u))}
  }else
    ek<-ek+(1-f1(p=p,n=nF))*nF*nf1(alpha=alpha,Ppub=Ppub,nt=nt,u=u)
  return(ek)
}
############### Expected number of false positives  for any number of  true hypothesis (no parallel testing)
Efpncf<-function(BETA,alpha,nF,p,Ppub,nt,u=0,nCF=1,rev=F,aver=F,perm=F){
  if(nCF>1&nF>1)
    omega<-OmegaEnd(p=p,nF=nF,nCF=nCF)
  if(nCF==1|nF==1){
    omega<-Omega(p=p,nF=nF,rev=rev,aver=aver,perm=perm)
    omega<-t(as.matrix(omega))
  }
  efp<-0
  if(nF<nCF) efp<-0 else 
    efp<-sapply(nCF:nF,function(x){omega[nCF,x]*((x-nCF)*fp1(alpha=alpha,Ppub=Ppub,nt=nt,u=u)+
                                                   (nF-x)*(1-g1(BETA=BETA,Ppub=Ppub,u=u,nt)^nCF)*
                                                   fp1(alpha=alpha,Ppub=Ppub,nt=nt,u=u))})
  efp<-sum(efp)
  if(nCF>1){
    for(j in 0:(nCF-1)){
      efp<-efp+Pnj(j,nCF=nCF,p=p,nF=nF)*((nF-j)*fp1(alpha=alpha,Ppub=Ppub,nt=nt,u=u))
    }
  }else
    efp<-efp+(1-f1(p=p,nF=nF))*nF*fp1(alpha=alpha,Ppub=Ppub,nt=nt,u=u)
  return(efp)
}
#Expected number of true positives for any number of  true hypothesis (no parallel testing)

EGncf<-function(BETA,alpha,nF,p,Ppub,nt,u=0,nCF=1,rev=F,aver=F){
  G1<-g1(BETA,Ppub,u,nt)
  eg<-0
  
  for(j in 1:nCF){
    for(k in 1:j){
      eg<-eg+Pnj(j,nCF=nCF,p=p,nF=nF)*k*choose(j,k)*G1^k*(1-G1)^(j-k)
    }
  }
  
  return(eg)
}


########### auxilary function for the sum of pre study probabilities ##########
f1<-function(p,nF){
 y<-1-(1-p)^nF
 return(y)
}

################# Sum i p^(i-1)p #############
f2<-function(p,nF){

y<-(nF*(1-p)^(nF+1)+1-(nF+1)*(1-p)^nF)/p
return(y)

}

############### pre study probabilities probabilities one true hypothesis ########

Omega<-function(p,nF,rev=F,aver=F,perm=F){
 omega<-sapply(1:nF,function(x){p*(1-p)^(x-1)})
 if(rev==T) omega<-omega[order(omega)]
 if(aver==T)omega<-rep(sum(omega)/length(omega),length(omega))
 if(perm==T){
   tmp<-omega
   seq1<-seq(1,nF,2)
   seq2<-seq(2,nF,2)
   for(i in seq1){if(i<nF)tmp[i]<-omega[i+1]}
   for(i in seq2){tmp[i]<-omega[i-1]}
   omega<-tmp
 }
 
 return(omega)
}

########## pre study propability for last causal factor (true hypothesis) more than one causal factor###

OmegaEnd<-function(p,nF,nCF){

  omega<-matrix(0,nCF,nF)
  if(nF<nCF)return(omega)
  omega[1,1]<-p
  omega[1,]<-sapply(1:nF,function(x){p*(1-p)^(x-1)})
  for(k in 2:nCF){
      for(i in k:nF){
       omega[k,i]<-omega[k-1,i]*(1-(1-p)^(i-(k-1)))+sum(sapply((k-1):(i-1),function(j){omega[k-1,j]*p*(1-p)^(i-k)}))
      }
  }
return(omega)   
}

######## pre-study probability that j of nCF causal factors are not considered #############
Pnj<-function(j,nCF,nF,p){
  
  Pn<-matrix(0,nCF+1,j+1)
  Pn[1,1]<-1
  for(k in 2:(nCF+1))
    Pn[k,1]<-((1-p)^nF)^(k-1)
  if(j>0){
    for(jj in 2:(j+1)){
      
      for(k in 1:(nCF)){
        Pn[k+1,jj]<-Pn[k,jj]*(1-p)^(nF-(jj-1))+Pn[k,jj-1]*(1-(1-p)^(nF-(jj-2)))
      }
      
    }
    
    
  } 
  return(Pn[nCF+1,j+1])
}

############### mean number of studies for one true hypothesis

ne1<-function(BETA,Ppub=1,nt=10,u=0){
 (1-((1-Ppub)*BETA*(1-u))^nt)/(1-((1-Ppub)*BETA*(1-u)))
}

############### mean number of studies for one false hypothesis
nf1<-function(alpha,Ppub=1,nt=10,u=0){
(1-((1-Ppub)*(1-alpha)*(1-u))^nt)/(1-((1-Ppub)*(1-alpha)*(1-u)))
}

############ Probability to uncover a true hypothesis

g1<-function(BETA,Ppub,u=0,nt=1){

g<-(1-((1-Ppub)*BETA*(1-u))^nt)*(1-BETA*(1-u))/(1-BETA*(1-u)*(1-Ppub))

return(g)
}

############# Probability that a false hypothesis will be found true
fp1<-function(alpha,Ppub,nt,u=0){

 fp<-(1-((1-Ppub)*(1-alpha)*(1-u))^nt)*(1-(1-alpha)*(1-u))/(1-(1-alpha)*(1-u)*(1-Ppub))
 return(fp)
}

################# sample size determniation currently for t-tests ########

N0<-function(alpha,BETA,delta,type="one.sample"){
  
  try.res<-try(n0<-ceiling(power.t.test(delta=delta, sd=1,sig.level=alpha,power=1-BETA,
                                        type=type,alternative="one.side")$n),silent = T)
  if(class(try.res)=="try-error") n0<-2
  return(n0)
  
}
#################### calculation of statistical power ###########
POWER<-function(alpha,n0,delta,type="one.sample"){
  
  try(power<-(power.t.test(n=n0,delta=delta, sd=1,sig.level=alpha,type=type,alternative="one.side")$power))
  return(power)
  
}


########## Expected value for parallel testing #############

################ Expected number of studies if several teams test the hypothesis in parallel
EK_parateams<-function(BETA,alpha,nF,p,Ppub,nt,u=0){
  omega<-Omega(p=p,nF=nF)
  
  ek<-sapply(1:nF,function(x){omega[x]*(nt+(x-1)*nt+(nF-x)*(1-g1(beta=beta,Ppub=Ppub,u=u,nt))*nt)})
  ek<-sum(ek)+(1-f1(p=p,nF=nF))*nF*nt
  return(ek)
}


######## Expectation of the number of studies if all is published and np hypotheis are tested in parallel for
                ## one true hypothesis ######
EK_paramfac1<-function(BETA,alpha,nF=10,nCF=1,p,Ppub=1,nt,u=0,np=1){
  beta<-BETA
  omega<-Omega(p=p,nF=nF)
  
  ek<-sapply(1:nF,function(x){omega[x]*(nF+g1(BETA=beta,Ppub=1,u=u,nt)*(min(nF,ceiling(x/np)*np)-nF))})
  ek<-sum(ek)+(1-f1(p=p,n=nF))*nF
  return(ek)
}


######## Expectation of the number of studies if all is published and np hypotheis are tested in parallel for
## more than one true hypothesis ######
EK_paramfac1nCF<-function(BETA,alpha,nF=10,nCF=1,p,Ppub=1,nt=1,u=0,np=1){
  beta<-BETA
  if(nCF>1){
    
    omega<-OmegaEnd(p=p,nF=nF,nCF=nCF)
  }
  if(nCF==1){
    omega<-Omega(p=p,nF=nF)
    omega<-t(as.matrix(omega))
  }
  
  if(nCF<nF){
    ek<-sapply(nCF:nF,function(x){omega[nCF,x]*(nF+g1(BETA=beta,Ppub=1,u=u,nt)^nCF*(min(nF,ceiling(x/np)*np)-nF))})
    ek<-sum(ek)
  }else {ek<-0}
  for(j in 0:(nCF-1)){
    ek<-ek+Pnj(j,nCF=nCF,p=p,nF=nF)*((nF-j)*nf1(alpha=alpha,Ppub=Ppub,nt=nt,u=u)+
                                       j*ne1(BETA=BETA,Ppub=Ppub,nt=nt,u=u))}

  return(ek)
}
######## Expectation of the number of false positive if all is published and np factors are tested in parallel ######
## one true hypothesis ######
Efpparafac1<-function(alpha,Ppub,nt,BETA,nF,p,u=0,np=1,nCF=1){
  beta<-BETA
  if(nCF==1|nF==1){
    omega<-Omega(p=p,nF=nF)
    omega<-t(as.matrix(omega))
  }
  if(nCF>1)
    omega<-OmegaEnd(p=p,nF=nF,nCF=nCF)
  efp<-sapply(1:nF,function(x){omega[nCF,x]*fp1(alpha,Ppub=1,nt,u=u)*(min(nF,ceiling(x/np)*np)-1+(1-g1(BETA=beta,Ppub=1,u=u,nt=nt))
                                                                 *(nF-min(nF,ceiling(x/np)*np)))})
  efp<-sum(efp)+(1-sum(omega))*fp1(alpha,Ppub=1,nt,u=u)*nF
  return(efp)
}
######## Expectation of the number of false positive if all is published and np factors are tested in parallel ######
## more than one true hypothesis ######
Efpparafac1nCF<-function(alpha,Ppub,nt,BETA,nF,p,u=0,np=1,nCF=1){
  beta<-BETA
  if(nCF==1|nF==1){
    omega<-Omega(p=p,nF=nF)
    omega<-t(as.matrix(omega))
  }
  
  if(nCF>1){
    if(nF>nCF){
      omega<-OmegaEnd(p=p,nF=nF,nCF=nCF)
      efp<-sapply(nCF:nF,function(x){omega[nCF,x]*fp1(alpha,Ppub=1,nt,u=u)*(min(nF,ceiling(x/np)*np)-nCF+(1-g1(BETA=beta,Ppub=1,u=u,nt=nt)^nCF)
                                                                      *(nF-min(nF,ceiling(x/np)*np)))})
      efp<-sum(efp)}else{efp=0}
  }
  
  if(nCF>1){
    for(j in 0:(nCF-1)){
      efp<-efp+Pnj(j,nCF=nCF,p=p,nF=nF)*((nF-j)*fp1(alpha=alpha,Ppub=Ppub,nt=nt,u=u))
    }
  }else
    efp<-efp+(1-f1(p=p,nF=nF))*nF*fp1(alpha=alpha,Ppub=Ppub,nt=nt,u=u)
  return(efp)
}


############### functions for error in validation ################

########## probability that the process continues after the ith false hypothesis
Pcont<-function(i,alpha,alpha2,Ppub,u,nt){
  if(i<nt)p<-((1-alpha)*(1-Ppub)*(1-u))^(i-1)*((1-alpha)*(1-u)*Ppub+(1- (1-alpha)*(1-u))*(1-alpha2))
  if(i==nt)p<-((1-alpha)*(1-Ppub)*(1-u))^(i-1)*((1-alpha)*(1-u)+(1- (1-alpha)*(1-u))*(1-alpha2))
  return(p)
}

########## ########## probability that the process stops wit a false haypthesi
Pbreak<-function(alpha,alpha2,Ppub,u,nt){
  p<-(1-((1-alpha)*(1-Ppub)*(1-u))^nt)/(1-(1-alpha)*(1-Ppub)*(1-u))*(1- (1-alpha)*(1-u))*alpha2
  
  return(p)
}

### mean number of studies for i -1 false studies 
nbreak<-function(i,alpha,alpha2,Ppub,u,nt){
  if(i==1) return(0)
  if(alpha2==0) return(0)
  n<-((i-1)*(1-Pbreak(alpha,alpha2,Ppub,u,nt))^(i)-i*(1-Pbreak(alpha,alpha2,Ppub,u,nt))^(i-1) +1)/Pbreak(alpha,alpha2,Ppub,u,nt)
  
  return(n)
}

#Pbetabreak<-function(i,beta,beta2,Ppub,u,ng){
#  p<-(beta*(1-Ppub)*(1-u))^(i-1)*(1-beta*(1-u))*(1-beta2)

#  return(p)
#}

############# mean number of studies if alpha and beta error in validation is allowed (one true hypothesis)

EKalphavbetav<-function(alpha,alpha2,Ppub,nt,BETA,beta2,nF,p,u=0,np=1,nCF=1){
  beta<-BETA
  omega<-Omega(p=p,nF=nF)
  Pbetab<-(1-beta*(1-u))*(1-beta2)*(1-(beta*(1-u)*(1-Ppub))^nt)/(1-(beta*(1-u)*(1-Ppub)))
  if(nF==1)return(EK=EKncf(BETA,alpha,nF,p,Ppub,nt,u=0,nCF=1,rev=F,aver=F,perm=F))
  ek1<-sapply(1:(nF-1),function(x){omega[x]*(nbreak(x,alpha,alpha2,Ppub,u,nt)*nf1(alpha=alpha,Ppub=Ppub,u=u,nt=nt)+
                                               Pbetab*(1-Pbreak(alpha,alpha2,Ppub,u,nt))^(x-1)*(ne1(BETA=BETA,Ppub=Ppub,nt=nt,u=u)+
                                                                                                  (x-1)*nf1(alpha=alpha,Ppub=Ppub,u=u,nt=nt))+
                                               (1-Pbetab)*(1-Pbreak(alpha,alpha2,Ppub,u,nt))^(x-1)
                                             *Pbreak(alpha,alpha2,Ppub,u,nt)*
                                               sum(sapply(1:(nF-x),
                                                          function(xx){(1-Pbreak(alpha,alpha2,Ppub,u,nt))^(xx-1)*
                                                              (ne1(BETA=BETA,Ppub=Ppub,nt=nt,u=u)+(xx+x-1)
                                                               *nf1(alpha=alpha,Ppub=Ppub,u=u,nt=nt))}))+
                                               (1-Pbetab)*(1-Pbreak(alpha,alpha2,Ppub,u,nt))^(nF-1)*(ne1(BETA=BETA,Ppub=Ppub,nt=nt,u=u)+
                                                                                                       (nF-1)*nf1(alpha=alpha,Ppub=Ppub,u=u,nt=nt)))})
  ek2<-omega[nF]*(nbreak(nF,alpha,alpha2,Ppub,u,nt)*
                    nf1(alpha=alpha,Ppub=Ppub,u=u,nt=nt)+
                    (1-Pbreak(alpha,alpha2,Ppub,u,nt))^(nF-1)*(ne1(BETA=BETA,Ppub=Ppub,nt=nt,u=u)+(nF-1)*nf1(alpha=alpha,Ppub=Ppub,u=u,nt=nt)))
  ek3<-(1-sum(omega))*(nbreak(nF,alpha,alpha2,Ppub,u,nt)+(1-Pbreak(alpha,alpha2,Ppub,u,nt))^(nF-1)*nF)*nf1(alpha=alpha,Ppub=Ppub,u=u,nt=nt)
  ek<-sum(ek1)+ek2+ek3
  return(ek)
}
