# Supplementary material for: Simple changes of individual studies can improve the reproducibility of the biomedical scientific process as a whole
Source: PLoS One. 2018 Sep 12;13(9):e0202762. doi: 10.1371/journal.pone.0202762 (PMC6135363; doi:10.1371/journal.pone.0202762)
Supplement: S2 File — (R) [file pone.0202762.s005.R]

# n_a	sample size in a single experiment
# nF 	number of factors considered for a research problem
# nCF 	number of (unknown) causal factors
# nt	number of research teams
# np number hypotheses tested in parallel 
# p	conditional pre-study probability (of F_i )
# Ppub 	probability to publish negative results
# u 	bias
# alpha	significance level
# beta	false negative rate (1-β = power)
# alpha2	false positive rate in validation
# beta2	false negative rate in validation
# delta	standardized effect size 
# omega[i]	objective pre-study probability

######### Parameter values

parametersetting <-function(nF=5,nCF=1,ng=10,p=0.5,beta=0.2,beta2=0.001,alpha=0.05,alpha2=0.001,delta=1,Ppub=1,u=0,np=1){

 return(list(nF=nF,nCF=nCF,ng=ng,p=p,beta=beta,beta2=beta2,alpha2=alpha2,alpha=alpha,delta=delta,Ppub=Ppub,u=u,np=np))
}

####### Vector of factors (or hypoteses) (nCF=1) F[i]=1 means hypothesis i is true, 
# F[i]=0 i is false, according to the conditional prior probability  

Fvector<-function(nF=5,p=0.5){
F<-vector("integer",nF)
#F<-sapply(F,function(x){if(runif(1)<p){ x<-1}})
for(i in 1:nF){
 if(runif(1)<p) {
        F[i]<-1
        break
        }
        
}
return(F)
}

######### The same for more than one causal factor (not ready yet) ######

Fvector2<-function(nF=5,nCF=1,p=0.5){
F<-vector("integer",nF)
#F<-sapply(F,function(x){if(runif(1)<p){ x<-1}}
for(j in 1:nCF){
      for(i in 1:nF){
      	    if(F[i]!=1&runif(1)<p) {
       	    		    F[i]<-1
        		    break
        		    }
        
	}
}
return(F)
}

############### The test results is either positive or negative. If the hypothesis is true F=1
# the probility that the test is positive is 1-beta, if F=0 that probabilty is alpha  #########
test<-function(F,beta=.2,alpha=.05){
outcome<-0
tp<-0 # true positive 
fp<-0 # true negative
if(F& runif(1)>beta){
  outcome<-1
  tp<-1
}
if(F==0& runif(1)<alpha){
  outcome<-1
  fp<-1
}
return(list(outcome=outcome,tp=tp,fp=fp))
}
########## to publish or not to publish #
# if the test result is positive publish always, 
# if the test result is negative publish with probabilty Ppub
publication<-function(testresult,Ppub){
outcome<-1

if(testresult==0&runif(1)>Ppub)
outcome<-0

return(outcome)
}
############  validation of positively tested hypothesis#######
# If the test outcome (result ) is >0 do the validation
# if the hypothesis is true reject it probailty beta2
# if the hypothesis is false accept it with probability alpha 2
validation<-function(F,outcome,beta2=0,alpha2=0){
  tp<-0
  fp<-0
  if(outcome==0) return(list(fp=0,tp=0))
  
  
  if(F){if(runif(1)<beta2) tp<-0 else tp<-1}
  if(!F){if(runif(1)<alpha2) fp<-1 else fp<-0}
  return(list(fp=fp,tp=tp))
}

######### introduction of bias u ########
# if the test result is negative make it positive with
# the probability u
bias<-function(F,testresult,u){
outcome<-0
 tp<-0
 fp<-0
 if(testresult==0&runif(1)<u)
   outcome<-1
 if(testresult==1)
   outcome<-1
 if(F==1& outcome==1)
   tp<-1
 if(F==0& outcome==1)
   fp<-1
return(list(outcome=outcome,tp=tp,fp=fp))
}
########### do the actual simulation for research problem i (of N) #########

simu_loop<-function(Ftest, Fmatrix,i){
  beta<-BETA
  ifactors<-1:nF # factor all indices
#  Ftest= causality vector of the factors to be tested in parallel for problem i
  
  tp_rp<-0 # true posit. for a single run (research question)
  k_rp<-0 # studies for  single run
  K<-0 # total number of studies
  fp<-0 # total number of false positives
  tp<-0 #total number of tue  positives
  vfp<-0 # false positiv in validation
  
  igroups<-vector("integer",nF)#igroup[i]= number of groups having tested F_i
  ifpub<-vector("integer",nF)# ifpub[i]=publication status of F_i
  BREAK<-FALSE
  
  while(!BREAK){
   
  
    for(j in 1:length(Ftest)){ # factors
      pub.status<-0 #published or unpublished
     
    
      while(igroups[itest[j]]<nt&!pub.status){ # try until published or all groups have tried
        
        F<-Ftest[j] # ? causal 
        igroups[itest[j]]<-igroups[itest[j]]+1
        testres<-test(F,BETA,alpha) # actual stat. test 
      # with presp. beta and alpha 
        testres<-bias(F,testres$outcome,u) # introduction of bias
        valres<-validation(F,testres$outcome,beta2,alpha2)
        
        fp<-fp+testres$fp        # count false positives and true positives
        tp<-tp+testres$tp
        tp_rp<-tp_rp+valres$fp+valres$tp # count the accepted positives 
        vfp<-vfp+valres$fp
        k_rp<-k_rp+1 # number of studies per research problem
        K<-K+1 # count number of studies
        pubres<-publication(testres$outcome,Ppub) # publish ?
        #if(testres$outcome) valres<-validation(F,beta2,alpha2)
        pub.status<-pubres
        ifpub[itest[j]]<-pub.status
        
    }
  }
  
        iunfinished<-which(igroups<nt&ifpub==0) # indices of the factors not yet published or tested by all groups
  
        if(length(iunfinished)==0) BREAK<-TRUE
        if(tp_rp==nCF) BREAK<-TRUE; # stop if research problem is solved:number of accepted positives=nCF  
       
  if(BREAK==FALSE){
    itest<-ifactors[iunfinished][1:min(np,length(iunfinished))]        # new set of factors to be tested in parallel
    Ftest<-Fmatrix[itest,i]
    }
  }

  return(list(tp=tp,fp=fp,K=K,vfp=vfp))
}

############### comput the expectations either by the formulas gibven in the appendix
######### or by mc simulation

expectation<-function(inputdata,PARALLEL,N=1000){
  x<-inputdata
  EK<-NA # expected number of studies
  Efp<-NA # expected number of false positives 
  EG<-NA  # expected number of true positives 
  type<-as.character(x$type)
  n_a<-N0(x$alpha,x$beta,x$delta,type=type)
  power<-POWER(x$alpha,n_a,x$delta,type=type)
  
  x$beta<-1-power
  if(x$QRP){x$beta<-(1-power)^2; x$alpha<-1-(1-x$alpha)^2}
  
  if(x$np>1 ){
    if(x$Ppub==1&x$alpha2==0&x$beta2==0){
      if(x$ncF==1){
        EK<-EK_paramfac1(BETA=x$beta,alpha=x$alpha,nF=x$nF,p=x$p,
                         Ppub=x$Ppub,nt=x$nt,u=x$u,nCF=x$ncF,np=x$np)
        Efp<-Efpparafac1(alpha=x$alpha,Ppub=x$Ppub,nt=x$nt,BETA=x$beta,nF=x$nF,p=x$p,u=x$u,np=x$np)
        EG<-EGncf(BETA=x$beta,alpha=x$alpha,n=x$nF,p=x$p,Ppub=x$Ppub,nt=x$nt,u=x$u,nCF=x$ncF)
      } else {
        EK<-EK_paramfac1nCF(BETA=x$beta,alpha=x$alpha,nF=x$nF,p=x$p,
                            Ppub=x$Ppub,nt=x$nt,u=x$u,nCF=x$ncF,np=x$np)
        Efp<-Efpparafac1nCF(alpha=x$alpha,Ppub=x$Ppub,nt=x$nt,BETA=x$beta,nF=x$nF,p=x$p,u=x$u,np=x$np,nCF=x$ncF)
        EG<-EGncf(BETA=x$beta,alpha=x$alpha,n=x$nF,p=x$p,Ppub=x$Ppub,nt=x$nt,u=x$u,nCF=x$ncF)
      }
    } else{
      Fmatrix<-sapply(1:N,function(i){Fvector2(nF=x$nF,nCF=x$ncF,p=x$p)})
      irandom<-sample(1:10000000,N)
      if(PARALLEL)
        try_res<-try(para_res<-t(parSapplyLB(cl,c(1:N),loop,irandom,Fmatrix,parameterset=x,simu_loop)))else
      para_res<-(t(sapply(1:N,function(i){loop(i,irandom,Fmatrix,parameterset=x,simu_loop)})))  
      EK<-sum(sapply(1:N,function(i){para_res[i,]$K}))/N
      Efp<-sum(sapply(1:N,function(i){para_res[i,]$fp}))/N
      EG<-sum(sapply(1:N,function(i){para_res[i,]$tp}))/N
    }
  }
  if(x$np==1){
    if(x$alpha2==0&x$beta2==0){
      EK<-EKncf(BETA=x$beta,alpha=x$alpha,nF=x$nF,p=x$p,Ppub=x$Ppub,nt=x$nt,u=x$u,nCF=x$ncF,rev=x$rev,aver=x$aver,perm=x$perm)
      Efp<-Efpncf(BETA=x$beta,alpha=x$alpha,nF=x$nF,p=x$p,Ppub=x$Ppub,nt=x$nt,u=x$u,nCF=x$ncF,rev=x$rev,aver=x$aver,perm=x$perm)
      EG<-EGncf(BETA=x$beta,alpha=x$alpha,n=x$nF,p=x$p,Ppub=x$Ppub,nt=x$nt,u=x$u,nCF=x$ncF)
    }else{
      if(x$ncF==1){  
        EK<-EKalphavbetav(alpha=x$alpha,alpha2=x$alpha2,Ppub=x$Ppub,nt=x$nt,BETA=x$beta,beta2=x$beta2,nF=x$nF,p=x$p,u=x$u,np=x$np,nCF=1)
        if(x$nF==1) Fmatrix<-as.matrix(sapply(1:N,function(i){Fvector2(nF=5,nCF=x$ncF,p=x$p)})) else
        Fmatrix<-sapply(1:N,function(i){Fvector2(nF=x$nF,nCF=x$ncF,p=x$p)})
        irandom<-sample(1:10000000,N)
        if(PARALLEL)
          try_res<-try(para_res<-t(parSapplyLB(cl,c(1:N),loop,irandom,Fmatrix,parameterset=x,simu_loop)))else
        para_res<-(t(sapply(1:N,function(i){loop(i,irandom,Fmatrix,parameterset=x,simu_loop)})))  
        EK<-sum(sapply(1:N,function(i){para_res[i,]$K}))/N
        Efp<-sum(sapply(1:N,function(i){para_res[i,]$fp}))/N
        EG<-sum(sapply(1:N,function(i){para_res[i,]$tp}))/N
      } else{
        if(PARALLEL)
          try_res<-try(para_res<-t(parSapplyLB(cl,c(1:N),loop,irandom,Fmatrix,parameterset=x,simu_loop)))else
            para_res<-(t(sapply(1:N,function(i){loop(i,irandom,Fmatrix,parameterset=x,simu_loop)})))
          EK<-sum(sapply(1:N,function(i){para_res[i,]$K}))/N
          Efp<-sum(sapply(1:N,function(i){para_res[i,]$fp}))/N
          EG<-sum(sapply(1:N,function(i){para_res[i,]$tp}))/N
      }
        
    }
  }
  Entotal<-n_a*EK
  res<-data.frame(type,ncF=x$ncF,nt=x$nt,np=x$np,p=x$p,Ppub=x$Ppub,beta=x$beta,alpha=x$alpha,beta2=x$beta2,
                  alpha2=x$alpha2,delta=x$delta,u=x$u,n_a,nF=x$nF,EK,EG,Efp,Entotal)
  return(res)
}

################ Simulation loop for parallelization      ####
loop<-function(i,irandom,Fmatrix,parameterset,simu_loop){
  source("S1 File.R")
  source("S2 File.R")
  set.seed(irandom[i])
  np<<-parameterset$np
  itest<<-1:np
  fp<-0
  tp<-0
  vfp<-0 #false positive in validation
  K<-0
  nF<<-parameterset$nF;
  nCF<<-parameterset$ncF;
  nt<<-parameterset$nt;
  p<<-parameterset$p;
  BETA<<-parameterset$beta;# beta is a function in R
  alpha<<-parameterset$alpha;
  delta<<-parameterset$delta;
  delta2<<-parameterset$delta2;
  Ppub<<-parameterset$Ppub;
  beta2<<-parameterset$beta2;
  alpha2<<-parameterset$alpha2;
  
  
  u<<-parameterset$u
  itest<<-1:np# initial vector of indices of the factors tested in parallel
  Ftest<-Fmatrix[itest,i] # 
  simu_res<-simu_loop(Ftest,Fmatrix,i)
  fp<-fp+simu_res$fp # total number of false positives
  tp<-tp+simu_res$tp #total number of tue  positives
  K<-K+simu_res$K #total number of studies
  return(list(fp=fp,tp=tp,K=K))
}

#################### actual beta loop #############

loopbeta<-function(x,betaseq,PARALLEL,N){
  i<-0
  Entotal<-vector()
  Efp<-vector()
  EG<-vector()
  n_a<-vector()
  for(beta in betaseq){
    i<-i+1
    x$beta<-beta
    res<-expectation(x,PARALLEL,N)
    Entotal[i]<-res$Entotal
    Efp[i]<-res$Efp
    EG[i]<-res$EG
    n_a[i]<-res$n_a
  }
  return(list(Entotal=Entotal,Efp=Efp,EG=EG,n_a=n_a))  
}
