# Supplementary material for: Simple changes of individual studies can improve the reproducibility of the biomedical scientific process as a whole
Source: PLoS One. 2018 Sep 12;13(9):e0202762. doi: 10.1371/journal.pone.0202762 (PMC6135363; doi:10.1371/journal.pone.0202762)
Supplement: S3 File — (R) [file pone.0202762.s006.R]

######### Parameter description ##########################
# nF 	number of factors considered for a research problem
# nCF 	number of (unknown) causal factors
# nt	number of research teams
# np number hypotheses tested in parallel 
# p	conditional pre-study probability (of F_i )
# Ppub 	probability to publish negative results
# u 	bias
# alpha	significance level
# beta	false negative rate (1-β = power)
# alpha2 type one error rate in valiation
# beta2 type two error rate in validation
# delta	standardized effect size 
# omega[i]	objective pre-study probability
# QRP==T means an experiment will be repeated if the result was negative
# aver==T  means order of the hypotheses are random
# rev==T means the hypotheses are ordered according to increasing pre-study tests
# perm==T means the order of some hypotheses are permutated

rm(list=ls(all=T))
source("S1 File.R")
source("S2 File.R")
#set.seed(12396)
COMPARE<-F # compare results for the expectations from the formula with that of the 
           # mc simulation
########## sequences of parameter values #############
ncFseq<-c(1,10)#c(1,4)
npseq<-c(1,2)
deltaseq<-c(2)
pseq<-c(0.0,0.5,0.95)
Ppubseq<-c(0,0.5,1)#c(1,0.5)#seq(0,1,0.2)
betaseq<-c(0.01,0.2,0.8)#seq(0.05,0.70,0.01)
useq<-seq(0,0.5)
alphaseq<-c(0.001,0.05)
nfseq<-c(5,20)
ntseq<-c(2,10)
beta2seq<-0#c(0.0,0.05)
alpha2seq<-0.0#c(0,0.05)
QRP<-FALSE
averseq<-FALSE#c(FALSE,TRUE)
revseq<-FALSE#c(TRUE)
perm<-FALSE
type="one.sample"

N<-10# no of mc loops
PARALLEL<-F # do the paralleisation ?
if(PARALLEL){
  require(parallel)
  no_cores <- 64
  cl <- makeCluster(no_cores)
}

res<-data.frame()
simu_res<-data.frame()
################### actual loop for the calculation of the expectated values #########
for(p in pseq){
  print(paste("p",p))
  for(Ppub in Ppubseq){
    for(beta in betaseq){
      for(u in useq){
        for(nF in nfseq){
          for(alpha in alphaseq){
            for(nt in ntseq){
              for(ncF in ncFseq){
                for(delta in deltaseq){
                  for(np in npseq){
                    for(beta2 in beta2seq){
                      for(alpha2 in alpha2seq){
                        for(rev in revseq){
                          for(aver in averseq){
                          inputdata<-data.frame(nF=nF, ncF=ncF, nt=nt,   p=p, beta=beta, alpha=alpha, 
                                           alpha2=alpha2,beta2=beta2,delta=delta,
                                           Ppub=Ppub, u=u, np=np,QRP=QRP,aver=aver,rev=rev,perm=perm,type=type)
                          #try(res_new<-expectation(inputdata = inputdata,PARALLEL,N))
                          res_new<-expectation(inputdata = inputdata,PARALLEL,N)
                          res<-rbind(res,res_new)
                          if(COMPARE){
                            Fmatrix<-sapply(1:N,function(i){Fvector2(nF=nF,nCF=ncF,p=p)})
                            if(rev){irev<-nrow(Fmatrix):1; Fmatrix<-Fmatrix[irev,]}
                            if(aver){tmp<-apply(Fmatrix,2,sample); Fmatrix<-tmp}
                            irandom<-sample(1:10000000,N)
                            inputdata$beta<-res_new$beta
                            if(PARALLEL)
                              try_res<-try(tmp<-t(parSapplyLB(cl,c(1:N),loop,irandom,Fmatrix,parameterset=inputdata,simu_loop)))else
                              tmp<-(t(sapply(1:N,function(i){loop(i,irandom,Fmatrix,parameterset=inputdata,simu_loop)})))
                              EK<-sum(sapply(1:N,function(i){tmp[i,]$K}))/N
                              Efp<-sum(sapply(1:N,function(i){tmp[i,]$fp}))/N
                              EG<-sum(sapply(1:N,function(i){tmp[i,]$tp}))/N
                              Entotal<-res_new$n_a*EK
                              simu_res<-rbind(simu_res,data.frame(sEntotal=Entotal,sEfp=Efp,sEG=EG))
                          }
                        }
                       }
                      }
                     }
                  }
                }
              }
            }
          }          
        }
      }
    }
  }
}

if(PARALLEL){
  stopCluster(cl)
}

########## linear regression should yield a slope of 1 and a intercept of 0

if(COMPARE){
  cres<-cbind(res,simu_res)
  write.csv(cres,"cres.csv")
}
write.csv(res,"res.csv")
