# Supplementary material for: Simple changes of individual studies can improve the reproducibility of the biomedical scientific process as a whole
Source: PLoS One. 2018 Sep 12;13(9):e0202762. doi: 10.1371/journal.pone.0202762 (PMC6135363; doi:10.1371/journal.pone.0202762)
Supplement: S4 File — (R) [file pone.0202762.s007.R]

## beta loop
rm(list=ls(all=T))
set.seed(233452)
source("S1 File.R")
source("S2 File.R")
N<-10000# number of run
####### model parameter values

############ parallelization of mc simulations
PARALLEL<-F
if(PARALLEL){
  require(parallel)
  no_cores <- 64
  cl <- makeCluster(no_cores)
}

########## read the parameter set #########

x<-read.csv("S5 File.csv",sep=",")
betaseq<-seq(0.0001,min(0.8,1-x$alpha),0.01)

Entotal<-vector()
parameterset<-x

############### compute the expectations for different beta                                                                  
tryres<-try(res<-loopbeta(x,betaseq,PARALLEL,N))
if(class(tryres)=="try-error") {
  if(PARALLEL)
    stopCluster(cl)
}else{
############## prepare plots    
  Entotal<-res$Entotal
  Efp<-res$Efp
  EG<-res$EG
  n_a<-res$n_a
  betaexp<-expression(beta)
  EEntotal<-expression(paste(E,"{",n[total],"}"))
  EEfp<-expression(paste(E,"{",fp,"}"))
  

  par(mfrow=c(1,3))
  plot(betaseq,Entotal,type="l",xlab=betaexp,ylab=EEntotal,ylim=c(5,max(Entotal)))
  plot(betaseq,Efp,type="l",xlab=betaexp,ylab=EEfp)
  plot(betaseq,EG/Entotal,type="l",xlab=betaexp,ylab="Efficiency")
  i.min<-which.min(Entotal)
  i.max<-which.max(EG/Entotal)
  print(x)
  print(paste("beta minimzing Entotal:",betaseq[i.min]))
  print(paste("sample size minimizing Entotal:",n_a[i.min]))
  print(paste("beta maximizing Efficiency:",betaseq[i.max]))
  print(paste("sample size maximizing Efficiency:",n_a[i.max]))


  if(PARALLEL)
    stopCluster(cl)
}
