# Supplementary material for: Simple changes of individual studies can improve the reproducibility of the biomedical scientific process as a whole
Source: PLoS One. 2018 Sep 12;13(9):e0202762. doi: 10.1371/journal.pone.0202762 (PMC6135363; doi:10.1371/journal.pone.0202762)
Supplement: S5 File — (CSV) [file pone.0202762.s008.csv]

nF	ncF	nt	p	beta	alpha	delta	Ppub	u	np	beta2	alpha2	QRP	aver	rev	perm	type
10	1	2	1.0	0.3	0.05	2	1	0.0	1	0.0	0.00	F	F	F	F	one.sample
