# Supplementary material for: Simple changes of individual studies can improve the reproducibility of the biomedical scientific process as a whole
Source: PLoS One. 2018 Sep 12;13(9):e0202762. doi: 10.1371/journal.pone.0202762 (PMC6135363; doi:10.1371/journal.pone.0202762)
Supplement: S6 File — (M) [file pone.0202762.s009.m]

function [varargout] = Steinfath_plot

% Matlab script (R2016b) for creating an image for
% "How Changes in Common Practice Can Improve the Quality of Biomedical Science" 
% from
% Matthias Steinfath, Silvia Vogl, Norman Violet, Franziska Schwarz, Hans Mielke, Thomas Selhorst, Matthias Greiner, Gilbert Schönfelder
% for publication in 
% eLife
%
% Berlin, September, 2017
% 
% Dr.-Ing. Norman Violet
% Bundesinstitut für Risikobewertung
% Fachgruppe Toxikologische Bewertungsstrategien
% Abteilung Experimentelle Toxikologie und ZEBET
% -
% Federal Institute for Risk Assessment
% Unit Strategies for Toxicological Assessment
% Department Experimental Toxicology and ZEBET
% 
% Diedersdorfer Weg 1, 
% 12277 Berlin, Germany
% www.bfr.bund.de 
% Norman.Violet@bfr.bund.de 

% Description (taken from article):
% Figure 6: Expected number of false positive results E{fp} as a function of pre-study information, p_k and beta, for 11 publication
% probabilities. Fixed parameters: nF = 10, nt = 10, alpha = 0.05, delta = 2. 
% For a better presentation, the coordinate origin is in the upper rear corner. 
% Panel A: The uppermost magenta grid points indicate that, for the largest set of parameter combinations (area ~ 78%),
% the publication of all “negative”/null results leads to a favorable lower number of false positives (E{fp}). However,
% for parameter pairs with higher values of p_k and beta, the uppermost black grid points (Ppub = 0%) indicate that any
% publication of “negative”/null results can be adverse regarding the number of false positives. However, studies
% represented by this area are not helpful (see article). For publication probabilities between 0% and 100% (indicated
% by other colors), the statement remains the same. However, the area of ostensible beneficial effect of omitted
% publications is even smaller. Panel B shows the situation when minor errors in the testing order exist, that is,
% the exchange of the first and second most probable factors. Additionally, this leads to significant increases
% of the expected number of false positives. There are no combinations of parameters left for which omitting
% publication is beneficial.
% 


% constants
% -----------------------------------------------------------------------------------------------
	alpha		= 0.05;
	beta		= 0.01:0.01:min([0.5,1-alpha]); % not up to 1 because power < 50% is not relevant in use cases
	P_pub		= 0:0.1:1;
	n			= 10;			% nof factors (in paper n_F)
	nt			= 10;			% nof teams (in paper n_t)	

	p			= 0.01:0.01:0.99;	
	
	
	fun			= @Efp; % function handle (to calculate nof false positives)
	
	% colors for output
	colors		= hsv(length(P_pub));
	colors(1,:) = [0 0 0]; % layer for P_pub=0 set to black color
	
% -----------------------------------------------------------------------------------------------

	figure
	
	for plot_index = 1:2,
		
		if plot_index == 1,
			% Subplot A
			title_str	= 'A';
			omega_order = 1:n;
			subplot(1,2,1);
		else
			% Subplot B
			title_str	= 'B';
			omega_order = [2 1 3:n]; % exchange the first two factors
			subplot(1,2,2);			
		end
		
		hold on
		
		% clear variables
		last_p										= [];
		XX(1:numel(beta),1:numel(p),1:numel(P_pub)) = NaN;
		
		for j = 1:length(p),
			
			omega = []; % clear variable 
			
			for i = 1:length(beta),
				
				% main routine call
				fp	=		 fun(alpha, beta(i), nt, P_pub, n, p(j)); 
				% calculate number of false positives for a specific beta and p ...
				XX(i,j,:)	= fp;  % 
				% and copy result into the corresponding line in the 3D-array
				
			end
			
		end
		
		% all results for subfigure are calculated
		% now, create output
		
		for p_idx = 1:length(P_pub),
			
			ax = mesh(p,beta,-XX(:,:,p_idx)); % '-XX' because plots wanted to be upside-down 
			set(ax,'edgecolor',colors(p_idx,:)); 
			
		end
		
		if plot_index == 1,
			% plot legend only once
			lh = legend(cellstr(num2str(100*P_pub(1:end)','%2.0f %%'))');
		end
		
		xlabel('\pi_k');
		ylabel('\beta');
		zlim ([-1.5 0])
		set(gca,'CameraPosition',[5.3 1.15 9.75]); % rotate 3D-figure
		grid
		title(title_str)
		
	end
	
	set(gcf,'Position',[100 500 1500 750]); % set figure size
	set(lh,'Position',[.48 .54 .05 .45]) % set legend position
	set(gcf,'name','Expected number of false positive results (paper figure 6)') % set figure name
		
% +++++++ end main program ++++++++++++++++
	

% nested functions, formulas described in Supplementals

	function result = Efp(alpha,beta,ng,P_pub,n,p)
		% calculates the expected number of false positives
	
		omega	= OMEGA(p,n);
		last_p	= p;

		omega		= omega(omega_order); % For panel B; change order of tested factor
		
		fp1		= FP1(alpha, P_pub, ng);
		g1		= G1(beta,   P_pub, ng);
		
		result = 0;
		
		for i_ = 1:n
			result = result + omega(i_).*((i_-1) .* fp1 + (1-g1) .* (n-i_) .* fp1);
		end
		
		result = result + (1-sum(omega)) * n * fp1;
				
	end

	function result = OMEGA(p,n)

		result = NaN(1,n);

		for i_ = 1:n,
			result(i_) = p * (1-p)^(i_-1);
		end

	end


	function result = FP1(alpha,P_pub,ng)

		result = (alpha./(1-(1-alpha).*(1-P_pub))).*(1-((1-P_pub).*(1-alpha)).^ng);

	end

	function result = G1(beta,P_pub,ng)
		
		result = ((1-beta)./(1-(1-P_pub).*beta)).*(1-((1-P_pub).*beta).^ng);
	
	end                               

	function result = NT1(beta,P_pub,ng)
  
  		result = (1 - ((1-P_pub) .* beta).^ng) ./ (1-(1-P_pub) .* beta);
  	
	end


	function result = NF1(beta,P_pub,ng)
		
		 result = (1 - ((1-P_pub) .* (1-alpha)).^ng) ./ (1-(1-P_pub) .* (1-alpha));
		 
	end


end
